# Supplementary material for: Niche partitioning as a mechanism for locally high species diversity within a geographically limited genus of blastoid
Source: PLoS One. 2018 May 16;13(5):e0197512. doi: 10.1371/journal.pone.0197512 (PMC5955570; doi:10.1371/journal.pone.0197512)
Supplement: S2 Appendix — (XLSX) [file pone.0197512.s002.xlsx]

## Sheet: Sheet1
													Height		Width @ Base		Midpoint Wdith		Radio-deltoid Suture H		Theca Wdith at Midpoint		Near Side at RD Suture		Far Side at RD Suture		Basal width
Series	Locale	Province	Drawer	Detail	theca height (H)	Theca Width (W)	HR- Radial Height	WR- Radial Width	HD- Deltoid Height	HA- Ambulacrum Height	WA- Ambulacral Width	Group	LM1x	LM1y	LM2x	LM2y	LM3x	LM3y	LM4x	LM4y	LM5x	LM5y	LM6x	LM6y	LM7x	LM7y	LM8x	LM8y
?	Some Peh	?	60A33	beaveri?	25.35	20.44	11.74	6.81	17.87	24.41	4.61	1	0	25.35	14.646	0	10.22	13.61	0	11.74	14.825	10.22	8.015	11.74	3.405	11.74	5.71	0
?	Noil Fatu	?	60A33		24.77	19.91	9.59	7.01	15.06	21.89	5.32	1	0	24.77	13.134	0	9.955	15.18	0	9.59	15.835	9.955	8.825	9.59	3.505	9.59	6.165	0
Sonnebait	?	?	60A33	**	23.48	26.8	10.67	8.97	18.42	22.68	4.6	1	0	23.48	13.608	0	13.4	12.81	0	10.67	18.055	13.4	9.085	10.67	4.485	10.67	6.785	0
Sonnebait	Toenioen Eno	Amanoebang	60A33	permicus?	22.16	17.64	9.09	5.08	15.05	19.97	3.83	1	0	22.16	11.982	0	8.82	13.07	0	9.09	11.45	8.82	6.37	9.09	2.54	9.09	4.455	0
Sonnebait	Basleo	Amanoebang	60A33	permicus?	21.86	16.63	8.31	5.82	14.14	18.16	4.01	1	0	21.86	10.896	0	8.315	13.55	0	8.31	12.74	8.315	6.92	8.31	2.91	8.31	4.915	0
Sonnebait	Toenioen Eno	Amanoebang	60A33	ellongatus?	21.53	16.44	9.12	4.92	15.35	19.79	4.07	1	0	21.53	11.874	0	8.22	12.41	0	9.12	11.45	8.22	6.53	9.12	2.46	9.12	4.495	0
Sonnebait	Toenioen Eno	Amanoebang	60A33	permicus?	21.07	17.19	9.15	6.05	14.92	19.57	3.93	1	0	21.07	11.742	0	8.595	11.92	0	9.15	13.005	8.595	6.955	9.15	3.025	9.15	4.99	0
Sonnebait	Kiomoko	Amanoebang	60A33	beaveri?	20.03	15.64	8.73	5.17	13.03	17.3	3.03	1	0	20.03	10.38	0	7.82	11.3	0	8.73	10.785	7.82	5.615	8.73	2.585	8.73	4.1	0
?	Basleo	Amanoebang	60A33		20.01	15.17	8.44	4.99	13.84	17.93	3.55	1	0	20.01	10.758	0	7.585	11.57	0	8.44	11.035	7.585	6.045	8.44	2.495	8.44	4.27	0
Sonnebait	Basleo	Amanoebang	60A33		19.94	16.15	8.89	5.12	12.64	18.37	2.73	1	0	19.94	11.022	0	8.075	11.05	0	8.89	10.41	8.075	5.29	8.89	2.56	8.89	3.925	0
Sonnebait	Basleo	Amanoebang	60A33	permicus?	19.92	15.16	7.77	5.28	13.38	17.77	3.63	1	0	19.92	10.662	0	7.58	12.15	0	7.77	11.55	7.58	6.27	7.77	2.64	7.77	4.455	0
Sonnebait	Neoetpantoekak	Amanoebang	60A33	permicus?	19.91	18.52	8.75	7.02	15.47	18.3	4.39	1	0	19.91	10.98	0	9.26	11.16	0	8.75	14.92	9.26	7.9	8.75	3.51	8.75	5.705	0
Sonnebait	Basleo	Amanoebang	60A33	permicus?	19.81	15.28	7.6	4.71	14.07	16.9	3.73	1	0	19.81	10.14	0	7.64	12.21	0	7.6	10.795	7.64	6.085	7.6	2.355	7.6	4.22	0
?	Some Peh	?	60A33	permicus?	19.8	14.68	7.92	4.24	13.42	18.14	3.3	1	0	19.8	10.884	0	7.34	11.88	0	7.92	9.66	7.34	5.42	7.92	2.12	7.92	3.77	0
Sonnebait	Basleo	Amanoebang	60A33	permicus?	19.77	14.63	7.42	5.4	13.76	18.42	3.09	1	0	19.77	11.052	0	7.315	12.35	0	7.42	11.19	7.315	5.79	7.42	2.7	7.42	4.245	0
?	Some Peh	?	60A33	delta	19.63	18.62	8.01	6.82	13.92	17.83	3.95	1	0	19.63	10.698	0	9.31	11.62	0	8.01	14.18	9.31	7.36	8.01	3.41	8.01	5.385	0
Sonnebait	Kiomoko	Amanoebang	60A33	suspect	19.48	14.83	7.59	5.17	13.31	17.91	3.47	1	0	19.48	10.746	0	7.415	11.89	0	7.59	11.225	7.415	6.055	7.59	2.585	7.59	4.32	0
Sonnebait	Basleo	Amanoebang	60A33		19.47	15.41	7.06	5.31	13.94	16.76	2.93	1	0	19.47	10.056	0	7.705	12.41	0	7.06	10.895	7.705	5.585	7.06	2.655	7.06	4.12	0
Sonnebait	Basleo	Amanoebang	60A33		19.46	16.15	7.19	5.34	14.32	17.29	3.4	1	0	19.46	10.374	0	8.075	12.27	0	7.19	11.41	8.075	6.07	7.19	2.67	7.19	4.37	0
?	Some Peh	?	60A33		19.36	17.07	8.78	5.31	12.05	17.23	4.02	1	0	19.36	10.338	0	8.535	10.58	0	8.78	11.985	8.535	6.675	8.78	2.655	8.78	4.665	0
Sonnebait	Basleo	Amanoebang	60A33	permicus?	19.27	17.13	8.63	6.66	13.27	16.8	3.7	1	0	19.27	10.08	0	8.565	10.64	0	8.63	13.69	8.565	7.03	8.63	3.33	8.63	5.18	0
Sonnebait	Basleo	Amanoebang	60A33	permicus?	19.1	15.31	8.05	4.38	11.51	16.19	3.08	1	0	19.1	9.714	0	7.655	11.05	0	8.05	9.65	7.655	5.27	8.05	2.19	8.05	3.73	0
Sonnebait	Soempak	Amanoebang	60A33		18.87	14.97	7.48	4.51	12.92	17.26	3.8	1	0	18.87	10.356	0	7.485	11.39	0	7.48	10.565	7.485	6.055	7.48	2.255	7.48	4.155	0
Sonnebait	Basleo	Amanoebang	60A33	permicus?	18.85	15.19	7.18	4.76	12.74	17.39	3.33	1	0	18.85	10.434	0	7.595	11.67	0	7.18	10.47	7.595	5.71	7.18	2.38	7.18	4.045	0
Sonnebait	Toenioen Eno	Amanoebang	60A33		18.76	17.52	8.9	6.29	13.63	16.79	3.56	1	0	18.76	10.074	0	8.76	9.86	0	8.9	12.995	8.76	6.705	8.9	3.145	8.9	4.925	0
?	Basleo	Amanoebang	60A33	??	18.65	12.7	8.02	3.69	12.99	16.13	3.24	1	0	18.65	9.678	0	6.35	10.63	0	8.02	8.775	6.35	5.085	8.02	1.845	8.02	3.465	0
Sonnebait	Kiomoko	Amanoebang	60A33		18.47	14.76	8.43	4.82	12.66	16.86	3.89	1	0	18.47	10.116	0	7.38	10.04	0	8.43	11.12	7.38	6.3	8.43	2.41	8.43	4.355	0
Sonnebait	Kiomoko	Amanoebang	60A33		18.45	15.42	6.9	5.39	13.05	18.02	3.37	1	0	18.45	10.812	0	7.71	11.55	0	6.9	11.455	7.71	6.065	6.9	2.695	6.9	4.38	0
Sonnebait	Toenioen Eno	Amanoebang	60A33		18.32	15.87	8.54	5.06	13.38	16.77	4.01	1	0	18.32	10.062	0	7.935	9.78	0	8.54	11.6	7.935	6.54	8.54	2.53	8.54	4.535	0
Sonnebait	Basleo	Amanoebang	60A33	permicus?	18.28	15.03	7.58	5.13	12.89	15.31	3.3	1	0	18.28	9.186	0	7.515	10.7	0	7.58	10.995	7.515	5.865	7.58	2.565	7.58	4.215	0
Sonnebait	Basleo	Amanoebang	60A33	permicus?	18.24	15.5	7.74	4.74	12.33	15.98	3.43	1	0	18.24	9.588	0	7.75	10.5	0	7.74	10.54	7.75	5.8	7.74	2.37	7.74	4.085	0
Sonnebait	Basleo	Amanoebang	60A33	permicus?	18.12	14.06	7.46	4.4	12.26	15.81	3.49	1	0	18.12	9.486	0	7.03	10.66	0	7.46	10.09	7.03	5.69	7.46	2.2	7.46	3.945	0
Sonnebait	Basleo	Amanoebang	60A33		18.07	15.64	7.65	5.77	13.73	15.97	3.24	1	0	18.07	9.582	0	7.82	10.42	0	7.65	11.895	7.82	6.125	7.65	2.885	7.65	4.505	0
Sonnebait	Soempak	Amanoebang	60A33		17.85	13.74	6.83	4.51	11.58	15.32	3.32	1	0	17.85	9.192	0	6.87	11.02	0	6.83	10.085	6.87	5.575	6.83	2.255	6.83	3.915	0
Sonnebait	Basleo	Amanoebang	60A33	permicus?	17.84	13.17	7.23	4.13	11.93	16.29	3.02	1	0	17.84	9.774	0	6.585	10.61	0	7.23	9.215	6.585	5.085	7.23	2.065	7.23	3.575	0
Sonnebait	Basleo	Amanoebang	60A33	permicus?	17.76	14.34	7.08	4.57	13.48	15	2.88	1	0	17.76	9	0	7.17	10.68	0	7.08	9.735	7.17	5.165	7.08	2.285	7.08	3.725	0
Sonnebait	Basleo	Amanoebang	60A33	permicus?	17.66	13.45	7.9	3.74	11.08	15.22	3.12	1	0	17.66	9.132	0	6.725	9.76	0	7.9	8.73	6.725	4.99	7.9	1.87	7.9	3.43	0
Sonnebait	Basleo	Amanoebang	60A33	permicus?	17.58	13.58	7.9	3.81	11.46	14.74	2.71	1	0	17.58	8.844	0	6.79	9.68	0	7.9	8.425	6.79	4.615	7.9	1.905	7.9	3.26	0
Sonnebait	Basleo	Amanoebang	60A33		17.58	15.08	6.07	4.79	13.94	16.31	3.13	1	0	17.58	9.786	0	7.54	11.51	0	6.07	10.315	7.54	5.525	6.07	2.395	6.07	3.96	0
Sonnebait	Neoetpantoekak	Amanoebang	60A33	ellipticus	17.58	12.19	5.8	4.25	11.34	16.06	3.29	1	0	17.58	9.636	0	6.095	11.78	0	5.8	9.665	6.095	5.415	5.8	2.125	5.8	3.77	0
Sonnebait	Toenioen Eno	Amanoebang	60A33		17.58	15.77	6.25	5.56	12.66	17.29	3.5	1	0	17.58	10.374	0	7.885	11.33	0	6.25	11.84	7.885	6.28	6.25	2.78	6.25	4.53	0
?	Basleo	?	60A33	Wanner	17.57	15.33	7.98	5.23	12.29	16.38	3.24	1	0	17.57	9.828	0	7.665	9.59	0	7.98	11.085	7.665	5.855	7.98	2.615	7.98	4.235	0
?	Basleo	Amanoebang	60A33	delta	17.4	14.16	7.06	4.41	12.12	15.25	3.3	1	0	17.4	9.15	0	7.08	10.34	0	7.06	9.915	7.08	5.505	7.06	2.205	7.06	3.855	0
Sonnebait	Toenioen Eno	Amanoebang	60A33		17.06	16.91	8.97	5.36	13	14.08	3.85	1	0	17.06	8.448	0	8.455	8.09	0	8.97	11.89	8.455	6.53	8.97	2.68	8.97	4.605	0
Sonnebait	Basleo	Amanoebang	60A33	permicus?	16.94	14.36	7.88	3.83	11.15	15.04	3.67	1	0	16.94	9.024	0	7.18	9.06	0	7.88	9.415	7.18	5.585	7.88	1.915	7.88	3.75	0
Sonnebait	Kiomoko	Amanoebang	60A33		16.88	14.57	6.45	4.4	12.95	15.2	3.23	1	0	16.88	9.12	0	7.285	10.43	0	6.45	9.83	7.285	5.43	6.45	2.2	6.45	3.815	0
Sonnebait	Neoetpantoekak	Amanoebang	60A33	ellipticus	16.88	12.06	6.82	4.67	11.3	14.92	2.71	1	0	16.88	8.952	0	6.03	10.06	0	6.82	9.715	6.03	5.045	6.82	2.335	6.82	3.69	0
Sonnebait	Basleo	Amanoebang	60A33		16.82	13.98	6.94	4.33	12.09	15.55	2.85	1	0	16.82	9.33	0	6.99	9.88	0	6.94	9.345	6.99	5.015	6.94	2.165	6.94	3.59	0
Sonnebait	Basleo	Amanoebang	60A33		16.63	14.16	6.34	4.92	11.75	15	2.52	1	0	16.63	9	0	7.08	10.29	0	6.34	9.9	7.08	4.98	6.34	2.46	6.34	3.72	0
Sonnebait	Kiomoko	Amanoebang	60A33		16.36	13.91	7.61	4.92	12.2	14.95	3.17	1	0	16.36	8.97	0	6.955	8.75	0	7.61	10.55	6.955	5.63	7.61	2.46	7.61	4.045	0
Sonnebait	Soempak	Amanoebang	60A33		15.93	13.1	6.32	4.36	11.8	15.15	2.86	1	0	15.93	9.09	0	6.55	9.61	0	6.32	9.4	6.55	5.04	6.32	2.18	6.32	3.61	0
Sonnebait	Basleo	Amanoebang	60A33		15.9	13.89	7.02	4.22	11.03	14.41	3.25	1	0	15.9	8.646	0	6.945	8.88	0	7.02	9.58	6.945	5.36	7.02	2.11	7.02	3.735	0
Sonnebait	Basleo	Amanoebang	60A33	permicus?	15.88	15.54	7.13	5.13	11.59	14.32	2.92	1	0	15.88	8.592	0	7.77	8.75	0	7.13	10.615	7.77	5.485	7.13	2.565	7.13	4.025	0
Sonnebait	Basleo	Amanoebang	60A33		15.81	12.6	6.49	3.94	11.17	13.84	2.94	1	0	15.81	8.304	0	6.3	9.32	0	6.49	8.85	6.3	4.91	6.49	1.97	6.49	3.44	0
Sonnebait	Basleo	Amanoebang	60A33	permicus?	15.74	12.8	6.17	4.23	10.99	13.1	2.96	1	0	15.74	7.86	0	6.4	9.57	0	6.17	9.305	6.4	5.075	6.17	2.115	6.17	3.595	0
Sonnebait	Basleo	Amanoebang	60A33	delta	15.72	14.06	5.66	4.34	11.04	13.08	2.57	1	0	15.72	7.848	0	7.03	10.06	0	5.66	9.08	7.03	4.74	5.66	2.17	5.66	3.455	0
Sonnebait	Kiomoko	Amanoebang	60A33		15.71	12.73	7.48	4.64	11.15	14.7	3.07	1	0	15.71	8.82	0	6.365	8.23	0	7.48	10.03	6.365	5.39	7.48	2.32	7.48	3.855	0
Sonnebait	Toenioen Eno	Amanoebang	60A33		15.67	13.38	6.5	4.64	11.13	14.91	2.88	1	0	15.67	8.946	0	6.69	9.17	0	6.5	9.84	6.69	5.2	6.5	2.32	6.5	3.76	0
Sonnebait	Basleo	Amanoebang	60A33		15.45	13.57	5.51	4.68	10.92	13.24	2.64	1	0	15.45	7.944	0	6.785	9.94	0	5.51	9.66	6.785	4.98	5.51	2.34	5.51	3.66	0
Sonnebait	Basleo	Amanoebang	60A33	permicus?	15.42	13.38	6.45	3.95	10.59	13.41	2.4	1	0	15.42	8.046	0	6.69	8.97	0	6.45	8.325	6.69	4.375	6.45	1.975	6.45	3.175	0
Sonnebait	Basleo	Amanoebang	60A33	permicus?	15.03	13.14	5.79	4.48	10.13	14.29	2.84	1	0	15.03	8.574	0	6.57	9.24	0	5.79	9.56	6.57	5.08	5.79	2.24	5.79	3.66	0
Sonnebait	Basleo	Amanoebang	60A33	permicus?	14.76	13.16	6.44	3.72	10.3	12.72	2.91	1	0	14.76	7.632	0	6.58	8.32	0	6.44	8.49	6.58	4.77	6.44	1.86	6.44	3.315	0
Sonnebait	Basleo	Amanoebang	60A33	permicus?	14.68	11.9	6.51	3.65	9.41	12.71	2.64	1	0	14.68	7.626	0	5.95	8.17	0	6.51	8.115	5.95	4.465	6.51	1.825	6.51	3.145	0
Sonnebait	Toenioen Eno	Amanoebang	60A33		14.29	11.71	5.7	3.35	10.53	12.62	2.66	1	0	14.29	7.572	0	5.855	8.59	0	5.7	7.685	5.855	4.335	5.7	1.675	5.7	3.005	0
Sonnebait	Basleo	Amanoebang	60A33		14.17	12.79	5.94	4.19	10.01	13.2	2.48	1	0	14.17	7.92	0	6.395	8.23	0	5.94	8.765	6.395	4.575	5.94	2.095	5.94	3.335	0
Sonnebait	Toenioen Eno	Amanoebang	60A33		13.82	12.92	6.53	4.32	9.83	13.21	2.85	1	0	13.82	7.926	0	6.46	7.29	0	6.53	9.33	6.46	5.01	6.53	2.16	6.53	3.585	0
Sonnebait	Basleo	Amanoebang	60A33	permicus?	13.8	12.28	5.04	3.71	11.88	11.55	2.81	1	0	13.8	6.93	0	6.14	8.76	0	5.04	8.375	6.14	4.665	5.04	1.855	5.04	3.26	0
Sonnebait	Toenioen Eno	Amanoebang	60A33		12.71	9.78	5.15	3.43	9.01	10.99	2.51	1	0	12.71	6.594	0	4.89	7.56	0	5.15	7.655	4.89	4.225	5.15	1.715	5.15	2.97	0
